# Supplementary material for: Ankylosing spondylitis and glaucoma in European population: A Mendelian randomization study
Source: Front Immunol. 2023 Mar 20;14:1120742. doi: 10.3389/fimmu.2023.1120742 (PMC10067563; doi:10.3389/fimmu.2023.1120742)
Supplement: Supplementary file 1 [file Table_1.xlsx]

## Sheet: Sheet1
Supplementary table 1. Detailed information of selected 24 SNPs.
	SNP	effect_allele	other_allele	exposure	chr.exposure	beta.exposure	se.exposure	pval.exposure	outcome	beta.outcome	se.outcome	pval.outcome
1	rs1041926	A	G	Ankylosing spondylitis	6	-0.0748291	0.0116918	1.55214e-10	Glaucoma	-0.0168	0.0573	0.7693
2	rs11065898	T	C	Ankylosing spondylitis	12	0.0262524	0.00480641	4.70923e-08	Glaucoma	0.0258	0.0212	0.223
3	rs11190133	T	C	Ankylosing spondylitis	10	-0.0338671	0.00449401	4.84395e-14	Glaucoma	-0.027	0.0172	0.1167
4	rs11209026	A	G	Ankylosing spondylitis	1	-0.103584	0.00954481	1.94178e-27	Glaucoma	-0.0229	0.0401	0.568
5	rs1128905	C	T	Ankylosing spondylitis	9	-0.0237165	0.00409459	6.94848e-09	Glaucoma	-0.0011	0.0168	0.9461
6	rs11624293	C	T	Ankylosing spondylitis	14	0.0428679	0.00669161	1.49176e-10	Glaucoma	0.0307	0.0307	0.3178
7	rs1250550	A	C	Ankylosing spondylitis	10	-0.026036	0.00430465	1.46339e-09	Glaucoma	-0.0173	0.0172	0.3128
8	rs12615545	C	T	Ankylosing spondylitis	2	0.0254728	0.00417273	1.03065e-09	Glaucoma	-0.0024	0.0168	0.8872
9	rs1801274	G	A	Ankylosing spondylitis	1	0.0253178	0.00417687	1.34921e-09	Glaucoma	-0.0062	0.0168	0.712801
10	rs1860545	A	G	Ankylosing spondylitis	12	-0.027474	0.00435378	2.78362e-10	Glaucoma	-0.0211	0.017	0.2133
11	rs2517655	T	C	Ankylosing spondylitis	6	0.0882856	0.00465575	3.46897e-80	Glaucoma	0.0289	0.0187	0.1226
12	rs2531875	T	G	Ankylosing spondylitis	17	-0.0273233	0.00424463	1.21745e-10	Glaucoma	-0.004	0.0173	0.8187
13	rs2596501	T	C	Ankylosing spondylitis	6	-0.152336	0.00419401	1e-200	Glaucoma	-0.0556	0.0183	0.00233002
14	rs27529	G	A	Ankylosing spondylitis	5	-0.0620354	0.00429859	3.27642e-47	Glaucoma	0.0172	0.0175	0.3279
15	rs2836883	A	G	Ankylosing spondylitis	21	-0.0396768	0.00474798	6.45654e-17	Glaucoma	-0.0183	0.0195	0.3492
16	rs35164067	A	G	Ankylosing spondylitis	19	-0.031078	0.00495021	3.42713e-10	Glaucoma	0.0326	0.0221	0.1393
17	rs4129267	T	C	Ankylosing spondylitis	1	-0.0307685	0.00422605	3.32124e-13	Glaucoma	0.0021	0.0184	0.9111
18	rs41299637	G	T	Ankylosing spondylitis	1	-0.0390527	0.00491011	1.81259e-15	Glaucoma	-0.0023	0.0205	0.9123
19	rs4672505	G	A	Ankylosing spondylitis	2	-0.0597772	0.00415105	5.13807e-47	Glaucoma	-0.0099	0.0177	0.5774
20	rs4676410	A	G	Ankylosing spondylitis	2	0.0281014	0.00490215	9.8976e-09	Glaucoma	0.023	0.0189	0.2245
21	rs6556416	C	A	Ankylosing spondylitis	5	0.0252152	0.0046002	4.22124e-08	Glaucoma	0.0101	0.0193	0.5999
22	rs6600247	C	T	Ankylosing spondylitis	1	0.0328332	0.00415088	2.57573e-15	Glaucoma	0.0157	0.0168	0.3519
23	rs7191548	C	T	Ankylosing spondylitis	16	0.0249853	0.00428493	5.51087e-09	Glaucoma	0.0149	0.0169	0.3784
24	rs9901869	A	G	Ankylosing spondylitis	17	0.0319036	0.00408853	6.03671e-15	Glaucoma	0.0335	0.0168	0.0457699
1	rs1041926	A	G	Ankylosing spondylitis	6	-0.0748291	0.0116918	1.55214e-10	Primary open-angle glaucoma	-0.0352	0.0878	0.6886
2	rs11065898	T	C	Ankylosing spondylitis	12	0.0262524	0.00480641	4.70923e-08	Primary open-angle glaucoma	0.05	0.0325	0.1237
3	rs11190133	T	C	Ankylosing spondylitis	10	-0.0338671	0.00449401	4.84395e-14	Primary open-angle glaucoma	0.0222	0.0264	0.4015
4	rs11209026	A	G	Ankylosing spondylitis	1	-0.103584	0.00954481	1.94178e-27	Primary open-angle glaucoma	-0.0629	0.0621	0.3116
5	rs1128905	C	T	Ankylosing spondylitis	9	-0.0237165	0.00409459	6.94848e-09	Primary open-angle glaucoma	-0.0155	0.0258	0.5494
6	rs11624293	C	T	Ankylosing spondylitis	14	0.0428679	0.00669161	1.49176e-10	Primary open-angle glaucoma	0.0109	0.0471	0.8166
7	rs1250550	A	C	Ankylosing spondylitis	10	-0.026036	0.00430465	1.46339e-09	Primary open-angle glaucoma	-0.0234	0.0264	0.3755
8	rs12615545	C	T	Ankylosing spondylitis	2	0.0254728	0.00417273	1.03065e-09	Primary open-angle glaucoma	-0.0045	0.0258	0.8611
9	rs1801274	G	A	Ankylosing spondylitis	1	0.0253178	0.00417687	1.34921e-09	Primary open-angle glaucoma	-0.0109	0.0258	0.672699
10	rs1860545	A	G	Ankylosing spondylitis	12	-0.027474	0.00435378	2.78362e-10	Primary open-angle glaucoma	-0.0016	0.0261	0.9512
11	rs2517655	T	C	Ankylosing spondylitis	6	0.0882856	0.00465575	3.46897e-80	Primary open-angle glaucoma	0.0631	0.0288	0.0284702
12	rs2531875	T	G	Ankylosing spondylitis	17	-0.0273233	0.00424463	1.21745e-10	Primary open-angle glaucoma	-0.0083	0.0266	0.7565
13	rs2596501	T	C	Ankylosing spondylitis	6	-0.152336	0.00419401	1e-200	Primary open-angle glaucoma	-0.0669	0.0281	0.01737
14	rs27529	G	A	Ankylosing spondylitis	5	-0.0620354	0.00429859	3.27642e-47	Primary open-angle glaucoma	-0.0319	0.0269	0.2364
15	rs2836883	A	G	Ankylosing spondylitis	21	-0.0396768	0.00474798	6.45654e-17	Primary open-angle glaucoma	-0.0176	0.03	0.5583
16	rs35164067	A	G	Ankylosing spondylitis	19	-0.031078	0.00495021	3.42713e-10	Primary open-angle glaucoma	0.0207	0.0339	0.5407
17	rs4129267	T	C	Ankylosing spondylitis	1	-0.0307685	0.00422605	3.32124e-13	Primary open-angle glaucoma	0.0398	0.0283	0.159
18	rs41299637	G	T	Ankylosing spondylitis	1	-0.0390527	0.00491011	1.81259e-15	Primary open-angle glaucoma	-0.0151	0.0315	0.6306
19	rs4672505	G	A	Ankylosing spondylitis	2	-0.0597772	0.00415105	5.13807e-47	Primary open-angle glaucoma	-0.005	0.0273	0.8556
20	rs4676410	A	G	Ankylosing spondylitis	2	0.0281014	0.00490215	9.8976e-09	Primary open-angle glaucoma	0.0021	0.0292	0.9413
21	rs6556416	C	A	Ankylosing spondylitis	5	0.0252152	0.0046002	4.22124e-08	Primary open-angle glaucoma	0.0065	0.0297	0.8268
22	rs6600247	C	T	Ankylosing spondylitis	1	0.0328332	0.00415088	2.57573e-15	Primary open-angle glaucoma	-0.004	0.0259	0.8787
23	rs7191548	C	T	Ankylosing spondylitis	16	0.0249853	0.00428493	5.51087e-09	Primary open-angle glaucoma	0.0208	0.0261	0.424
24	rs9901869	A	G	Ankylosing spondylitis	17	0.0319036	0.00408853	6.03671e-15	Primary open-angle glaucoma	0.038	0.0258	0.1404
1	rs1041926	A	G	Ankylosing spondylitis	6	-0.0748291	0.0116918	1.55214e-10	Primary angle-closure glaucoma	0.0953	0.2054	0.6428
2	rs11065898	T	C	Ankylosing spondylitis	12	0.0262524	0.00480641	4.70923e-08	Primary angle-closure glaucoma	-0.0974	0.0748	0.1925
3	rs11190133	T	C	Ankylosing spondylitis	10	-0.0338671	0.00449401	4.84395e-14	Primary angle-closure glaucoma	-0.1145	0.0607	0.0590201
4	rs11209026	A	G	Ankylosing spondylitis	1	-0.103584	0.00954481	1.94178e-27	Primary angle-closure glaucoma	-0.0938	0.1403	0.5034
5	rs1128905	C	T	Ankylosing spondylitis	9	-0.0237165	0.00409459	6.94848e-09	Primary angle-closure glaucoma	0.0572	0.0592	0.3338
6	rs11624293	C	T	Ankylosing spondylitis	14	0.0428679	0.00669161	1.49176e-10	Primary angle-closure glaucoma	0.0603	0.1089	0.5802
7	rs1250550	A	C	Ankylosing spondylitis	10	-0.026036	0.00430465	1.46339e-09	Primary angle-closure glaucoma	0.0355	0.0606	0.5581
8	rs12615545	C	T	Ankylosing spondylitis	2	0.0254728	0.00417273	1.03065e-09	Primary angle-closure glaucoma	-0.1026	0.0593	0.0836103
9	rs1801274	G	A	Ankylosing spondylitis	1	0.0253178	0.00417687	1.34921e-09	Primary angle-closure glaucoma	0.0805	0.0593	0.1743
10	rs1860545	A	G	Ankylosing spondylitis	12	-0.027474	0.00435378	2.78362e-10	Primary angle-closure glaucoma	-0.0561	0.0599	0.3487
11	rs2517655	T	C	Ankylosing spondylitis	6	0.0882856	0.00465575	3.46897e-80	Primary angle-closure glaucoma	0.1433	0.066	0.0300601
12	rs2531875	T	G	Ankylosing spondylitis	17	-0.0273233	0.00424463	1.21745e-10	Primary angle-closure glaucoma	-0.1298	0.0612	0.0338704
13	rs2596501	T	C	Ankylosing spondylitis	6	-0.152336	0.00419401	1e-200	Primary angle-closure glaucoma	-0.0075	0.0645	0.9076
14	rs27529	G	A	Ankylosing spondylitis	5	-0.0620354	0.00429859	3.27642e-47	Primary angle-closure glaucoma	-0.0512	0.0619	0.4084
15	rs2836883	A	G	Ankylosing spondylitis	21	-0.0396768	0.00474798	6.45654e-17	Primary angle-closure glaucoma	-0.1041	0.0689	0.1312
16	rs35164067	A	G	Ankylosing spondylitis	19	-0.031078	0.00495021	3.42713e-10	Primary angle-closure glaucoma	0.0876	0.0782	0.2625
17	rs4129267	T	C	Ankylosing spondylitis	1	-0.0307685	0.00422605	3.32124e-13	Primary angle-closure glaucoma	-0.1183	0.065	0.0686294
18	rs41299637	G	T	Ankylosing spondylitis	1	-0.0390527	0.00491011	1.81259e-15	Primary angle-closure glaucoma	-0.0483	0.0723	0.5044
19	rs4672505	G	A	Ankylosing spondylitis	2	-0.0597772	0.00415105	5.13807e-47	Primary angle-closure glaucoma	-0.0245	0.0625	0.6955
20	rs4676410	A	G	Ankylosing spondylitis	2	0.0281014	0.00490215	9.8976e-09	Primary angle-closure glaucoma	0.0674	0.0668	0.3129
21	rs6556416	C	A	Ankylosing spondylitis	5	0.0252152	0.0046002	4.22124e-08	Primary angle-closure glaucoma	0.0462	0.0685	0.4999
22	rs6600247	C	T	Ankylosing spondylitis	1	0.0328332	0.00415088	2.57573e-15	Primary angle-closure glaucoma	0.1141	0.0595	0.0551404
23	rs7191548	C	T	Ankylosing spondylitis	16	0.0249853	0.00428493	5.51087e-09	Primary angle-closure glaucoma	-0.0286	0.0598	0.6331
24	rs9901869	A	G	Ankylosing spondylitis	17	0.0319036	0.00408853	6.03671e-15	Primary angle-closure glaucoma	-0.0443	0.0593	0.4548
