# Supplementary material for: Ankylosing spondylitis and glaucoma in European population: A Mendelian randomization study
Source: Front Immunol. 2023 Mar 20;14:1120742. doi: 10.3389/fimmu.2023.1120742 (PMC10067563; doi:10.3389/fimmu.2023.1120742)
Supplement: Supplementary file 2 [file Table_2.xlsx]

## Sheet: Sheet1
Supplementary table 2. Cochran’s Q test
Outcoma		IVW			MR-Egger
		Q	P-value		Q	P-value
Glaucoma		16.1099	0.850525		16.0999	0.810895
POAG		12.4215	0.963443		11.4319	0.968028
PACG		30.7914	0.128006		30.2081	0.113495
IVW, inverse variance weighted; POAG, Primary open-angle glaucoma;
PACG, Primary angle-closure glaucoma.
